# Supplementary material for: Evaluation of a Proportional–Integral–Derivative Controller for Hemorrhage Resuscitation Using a Hardware-in-Loop Test Platform
Source: J Pers Med. 2022 Jun 16;12(6):979. doi: 10.3390/jpm12060979 (PMC9224865; doi:10.3390/jpm12060979)
Supplement: Supplementary file 1 [file jpm-12-00979-s001.zip]

Archive with 1 entries (1 files):
- jpm-1768670-supplementary.pdf
